# Supplementary material for: Exercise Ameliorates Insulin Resistance of Type 2 Diabetes through Motivating Short-Chain Fatty Acid-Mediated Skeletal Muscle Cell Autophagy
Source: Biology (Basel). 2020 Aug 3;9(8):203. doi: 10.3390/biology9080203 (PMC7464264; doi:10.3390/biology9080203)
Supplement: Supplementary file 1 [file biology-09-00203-s001.zip]

Archive with 1 entries (1 files):
- biology-874432-supplementary.pdf
